# Supplementary material for: Application of CRISPR-Cas12a temperature sensitivity for improved genome editing in rice, maize, and Arabidopsis
Source: BMC Biol. 2019 Jan 31;17:9. doi: 10.1186/s12915-019-0629-5 (PMC6357469; doi:10.1186/s12915-019-0629-5)
Supplement: Supplementary file 2 — Raw data. This file contains raw data with individual data points or replicates for Figs. 1, 2, 4, 7 and Additional file 1 Figure S3, S4, S5, S8, S10, S11. (XLSX 120 kb) [file 12915_2019_629_MOESM2_ESM.xlsx]

## Sheet: Fig 1
Figure 1a
Mutation frequency
crRNA	nuclease	Temperature	% Edited Rep.1	% Edited Rep.2	Average	sd	Rep.1 total reads	Rep.1 edited reads	Rep.2 total reads	Rep.2 edited reads
OsROC5-crRNA01	Control	-	0.04		0.04		74113	29
	AsCas12a	22℃	9.18	6.47	7.825	1.92	74778	6864	74823	4840
	AsCas12a	28℃	14.85	12.14	13.495	1.91	74414	11049	74928	9100
	AsCas12a	32℃	13.97	15.05	14.51	0.76	73876	10317	72889	10967
	AsCas12a	37℃	10.92	12.87	11.895	1.38	70510	7697	72339	9307
	FnCas12a	22℃	16.08	14.17	15.125	1.35	72354	11636	75233	10663
	FnCas12a	28℃	23.54	20.3	21.92	2.3	75515	17780	74452	15111
	FnCas12a	32℃	16.63	23.69	20.16	4.99	72352	12029	75553	17897
	FnCas12a	37℃	10.3	15.71	13.005	3.82	74276	7653	75270	11827
	LbCas12a	22℃	15.48	18.02	16.75	1.8	71687	11095	75165	13543
	LbCas12a	28℃	18.33	23.32	20.825	3.53	72594	13304	75158	17529
	LbCas12a	32℃	21.74	19.54	20.64	1.55	75010	16304	74986	14653
	LbCas12a	37℃	23.69	17.11	20.4	4.66	72141	17093	75009	12833
Figure 1b
Mutation frequency
crRNA	nuclease	Temperature	% Edited Rep.1	% Edited Rep.2	Average	sd	Rep.1 total reads	Rep.1 edited reads	Rep.2 total reads	Rep.2 edited reads
OsDEP1-crRNA02	Control	-	0.82		0.82		70394	577
	AsCas12a	22℃	7.74	6.83	7.285	0.65	68915	5334	70010	4779
	AsCas12a	28℃	15.76	14.33	15.045	1.01	70903	11171	71658	10269
	AsCas12a	32℃	16.43	18.41	17.42	1.4	70596	11600	74773	13766
	AsCas12a	37℃	13.51	17.25	15.38	2.64	71366	9644	74451	12844
	FnCas12a	22℃	11.19	13.95	12.57	1.95	69704	7800	75091	10474
	FnCas12a	28℃	20.41	19.1	19.755	0.92	68606	14003	73916	14120
	FnCas12a	32℃	16.73	20.75	18.74	2.84	69774	11676	75282	15624
	FnCas12a	37℃	17.04	18.31	17.675	0.9	72622	12372	75404	13804
	LbCas12a	22℃	14.35	14.67	14.51	0.22	74574	10704	67861	9954
	LbCas12a	28℃	17.34	24.12	20.73	4.79	47619	8257	72251	17427
	LbCas12a	32℃	15.93	21.63	18.78	4.03	74405	11851	70965	15350
	LbCas12a	37℃	14.6	14.48	14.54	0.08	74519	10881	67589	9790
Figure 1c
Mutation frequency
gRNA	nuclease	Temperature	% Edited Rep.1	% Edited Rep.2	Average	sd	Rep.1 total reads	Rep.1 edited reads	Rep.2 total reads	Rep.2 edited reads
OsPDS-gRNA03	Control	-	0.08		0.08		45510	35
	SpCas9	22℃	11.09	12.04	11.565	0.67	45746	5071	45609	5490
	SpCas9	28℃	11.86	12.58	12.22	0.51	41824	4961	45855	5770
	SpCas9	32℃	16.32	20.12	18.22	2.69	44276	7224	46055	9266
	SpCas9	37℃	8.24	10.48	9.36	1.58	45775	3772	45590	4777

## Sheet: Fig 2
Figure 2a
AsCas12a+OsDEP1-crRNA02
Deletion position
Temperature	Position	T	T	T	C	C	A	G	A	A	A	G	A	G	A	A	G	G	A	G	G	C	A	C	A	G	A	T	C	T	T	G	C	C	G	T	C	T	T	T	T	T	C
22℃	Rep.1(%)	0.044	0.052	0.063	0.094	0.096	0.108	0.114	0.131	0.204	0.263	0.352	0.419	0.5	0.749	1.387	3.792	6.218	6.884	7.019	7.374	7.378	7.382	6.431	5.437	5.361	4.77	2.88	1.507	0.921	0.437	0.391	0.307	0.17	0.142	0.132	0.223	0.123	0.109	0.088	0.087	0.084	0.045
	Rep.2(%)	0.037	0.043	0.057	0.077	0.081	0.087	0.094	0.103	0.155	0.192	0.261	0.32	0.396	0.599	1.145	3.42	5.782	6.403	6.542	6.878	6.885	6.898	5.913	4.948	4.88	4.285	2.525	1.293	0.777	0.326	0.289	0.214	0.126	0.11	0.095	0.202	0.083	0.072	0.062	0.057	0.056	0.03
	Average	0.041	0.048	0.06	0.086	0.089	0.098	0.104	0.117	0.18	0.228	0.307	0.37	0.448	0.674	1.266	3.606	6	6.644	6.781	7.126	7.132	7.14	6.172	5.193	5.121	4.528	2.703	1.4	0.849	0.382	0.34	0.261	0.148	0.126	0.114	0.213	0.103	0.091	0.075	0.072	0.07	0.038
	sd	0.005	0.006	0.004	0.012	0.011	0.015	0.014	0.02	0.035	0.05	0.064	0.07	0.074	0.106	0.171	0.263	0.308	0.34	0.337	0.351	0.349	0.342	0.366	0.346	0.34	0.343	0.251	0.151	0.102	0.078	0.072	0.066	0.031	0.023	0.026	0.015	0.028	0.026	0.018	0.021	0.02	0.011
28℃	Rep.1(%)	0.069	0.094	0.125	0.164	0.172	0.206	0.233	0.288	0.436	0.511	0.691	0.788	0.966	1.427	2.506	7.568	12.761	14.163	14.456	15.137	15.148	15.145	12.923	11.012	10.904	9.433	5.299	2.648	1.671	0.794	0.718	0.429	0.229	0.199	0.173	0.261	0.173	0.128	0.111	0.109	0.094	0.074
	Rep.2(%)	0.051	0.062	0.08	0.133	0.135	0.148	0.173	0.234	0.382	0.423	0.584	0.709	0.856	1.215	2.089	6.658	11.628	12.782	13.112	13.77	13.809	13.818	11.624	9.811	9.706	8.285	4.647	2.304	1.363	0.6	0.543	0.365	0.237	0.222	0.15	0.258	0.122	0.076	0.076	0.061	0.054	0.033
	Average(%)	0.06	0.078	0.103	0.149	0.154	0.177	0.203	0.261	0.409	0.467	0.638	0.749	0.911	1.321	2.298	7.113	12.195	13.473	13.784	14.454	14.479	14.482	12.274	10.412	10.305	8.859	4.973	2.476	1.517	0.697	0.631	0.397	0.233	0.211	0.162	0.26	0.148	0.102	0.094	0.085	0.074	0.054
	sd	0.013	0.023	0.032	0.022	0.026	0.041	0.042	0.038	0.038	0.062	0.076	0.056	0.078	0.15	0.295	0.643	0.801	0.977	0.95	0.967	0.947	0.938	0.919	0.849	0.847	0.812	0.461	0.243	0.218	0.137	0.124	0.045	0.006	0.016	0.016	0.002	0.036	0.037	0.025	0.034	0.028	0.029
32℃	Rep.1(%)	0.149	0.165	0.174	0.257	0.275	0.329	0.335	0.339	0.453	0.59	0.869	0.972	1.256	1.821	3.033	8.751	13.831	15.097	15.432	15.835	15.835	15.786	13.775	11.717	11.506	10.347	6.319	3.065	1.845	0.957	0.837	0.598	0.382	0.364	0.319	0.418	0.296	0.24	0.201	0.201	0.195	0.151
	Rep.2(%)	0.083	0.109	0.112	0.144	0.175	0.187	0.202	0.269	0.457	0.575	0.714	0.923	1.177	1.759	3.128	8.276	13.798	15.41	17	17.727	17.723	17.724	15.626	13.567	13.396	12.027	7.077	3.519	2	0.898	0.849	0.666	0.36	0.277	0.262	0.319	0.19	0.167	0.096	0.096	0.082	0.034
	Average(%)	0.116	0.137	0.143	0.201	0.225	0.258	0.269	0.304	0.455	0.583	0.792	0.948	1.217	1.79	3.081	8.514	13.815	15.254	16.216	16.781	16.779	16.755	14.701	12.642	12.451	11.187	6.698	3.292	1.923	0.928	0.843	0.632	0.371	0.321	0.291	0.369	0.243	0.204	0.149	0.149	0.139	0.093
	sd	0.047	0.04	0.044	0.08	0.071	0.1	0.094	0.049	0.003	0.011	0.11	0.035	0.056	0.044	0.067	0.336	0.023	0.221	1.109	1.338	1.335	1.37	1.309	1.308	1.336	1.188	0.536	0.321	0.11	0.042	0.008	0.048	0.016	0.062	0.04	0.07	0.075	0.052	0.074	0.074	0.08	0.083
37℃	Rep.1(%)	0.048	0.054	0.113	0.211	0.217	0.25	0.257	0.29	0.469	0.586	0.655	0.894	1.156	1.696	2.859	7.583	11.1	12.43	12.644	12.981	12.945	12.934	11.819	10.066	9.884	8.938	6.184	3.61	2.218	0.966	0.844	0.62	0.458	0.392	0.358	0.437	0.313	0.253	0.243	0.234	0.231	0.141
	Rep.2(%)	0.149	0.158	0.161	0.23	0.256	0.267	0.273	0.343	0.474	0.561	0.693	1.033	1.231	1.798	3.147	8.246	13.079	14.48	15.848	16.397	16.372	16.362	14.585	12.695	12.476	11.254	6.888	3.812	2.023	0.944	0.896	0.593	0.28	0.254	0.246	0.309	0.146	0.134	0.118	0.118	0.123	0.068
	Average(%)	0.099	0.106	0.137	0.221	0.237	0.259	0.265	0.317	0.472	0.574	0.674	0.964	1.194	1.747	3.003	7.915	12.09	13.455	14.246	14.689	14.659	14.648	13.202	11.381	11.18	10.096	6.536	3.711	2.121	0.955	0.87	0.607	0.369	0.323	0.302	0.373	0.23	0.194	0.181	0.176	0.177	0.105
	sd	0.071	0.074	0.034	0.013	0.028	0.012	0.011	0.037	0.004	0.018	0.027	0.098	0.053	0.072	0.204	0.469	1.399	1.45	2.266	2.415	2.423	2.424	1.956	1.859	1.833	1.638	0.498	0.143	0.138	0.016	0.037	0.019	0.126	0.098	0.079	0.091	0.118	0.084	0.088	0.082	0.076	0.052
Deletion size
Temperature	size (bp)	1	2	3	4	5	6	7	8	9	10	11	12	13	14	15	16	17	18	19	20	>21
22℃	Rep.1(%)	10.886	0.327	0.311	0.245	0.523	13.828	0.964	12.112	5.835	13.893	14.09	8.974	3.907	3.302	3.792	0.703	1.128	1.177	0.458	0.425	3.122
	Rep.2(%)	13.198	0.388	0.222	0.092	0.795	16.377	0.869	12.606	6.248	14.011	12.606	8.041	4.64	3.198	2.274	0.813	0.647	0.85	0.185	0.388	1.553
	Average	12.042	0.358	0.267	0.169	0.659	15.103	0.917	12.359	6.042	13.952	13.348	8.508	4.274	3.25	3.033	0.758	0.888	1.014	0.322	0.407	2.338
	sd	1.635	0.043	0.063	0.108	0.192	1.802	0.067	0.349	0.292	0.083	1.049	0.66	0.518	0.074	1.073	0.078	0.34	0.231	0.193	0.026	1.109
28℃	Rep.1(%)	5.825	0.277	0.349	0.206	0.903	15.873	0.998	12.029	7.354	14.042	14.938	8.955	4.438	3.954	3.003	1.014	1.173	1.482	0.333	0.38	2.472
	Rep.2(%)	7.203	0.252	0.295	0.148	0.989	17.348	1.111	12.08	7.108	13.538	14.571	8.687	4.573	3.411	2.23	0.859	1.085	1.284	0.312	0.642	2.274
	Average(%)	6.514	0.265	0.322	0.177	0.946	16.611	1.055	12.055	7.231	13.79	14.755	8.821	4.506	3.683	2.617	0.937	1.129	1.383	0.323	0.511	2.373
	sd	0.974	0.018	0.038	0.041	0.061	1.043	0.08	0.036	0.174	0.356	0.26	0.19	0.095	0.384	0.547	0.11	0.062	0.14	0.015	0.185	0.14
32℃	Rep.1(%)	6.253	0.434	0.131	0.065	0.802	12.424	0.712	12.523	5.361	14.225	15.698	11.385	4.739	3.757	2.873	1.326	1.35	1.416	0.221	0.098	4.207
	Rep.2(%)	5.001	0.466	0.132	0.233	2.078	11.419	1.052	12.792	8.648	13.466	16.685	8.711	4.919	3.918	3.206	1.493	0.945	1.272	0.756	0.857	1.953
	Average(%)	5.627	0.45	0.132	0.149	1.44	11.922	0.882	12.658	7.005	13.846	16.192	10.048	4.829	3.838	3.04	1.41	1.148	1.344	0.489	0.478	3.08
	sd	0.885	0.023	0.001	0.119	0.902	0.711	0.24	0.19	2.324	0.537	0.698	1.891	0.127	0.114	0.235	0.118	0.286	0.102	0.378	0.537	1.594
37℃	Rep.1(%)	7.478	0.649	0.315	0.072	0.27	8.758	0.721	12.839	6.397	13.668	12.839	12.497	4.289	5.649	4.577	0.766	0.45	0.937	0.892	1.126	4.811
	Rep.2(%)	5.899	0.107	0.206	0.206	1.296	10.617	1.723	12.058	7.416	14.39	15.762	8.712	4.901	4.649	3.308	1.875	0.564	2.294	0.785	1.037	2.195
	Average(%)	6.689	0.378	0.261	0.139	0.783	9.688	1.222	12.449	6.907	14.029	14.301	10.605	4.595	5.149	3.943	1.321	0.507	1.616	0.839	1.082	3.503
	sd	1.117	0.383	0.077	0.095	0.725	1.315	0.709	0.552	0.721	0.511	2.067	2.676	0.433	0.707	0.897	0.784	0.081	0.96	0.076	0.063	1.85
Figure 2b
FnCas12a+OsDEP1-crRNA02
Deletion position
Temperature	Position	T	T	T	C	C	A	G	A	A	A	G	A	G	A	A	G	G	A	G	G	C	A	C	A	G	A	T	C	T	T	G	C	C	G	T	C	T	T	T	T	T	C
22℃	Rep.1(%)	0.143	0.148	0.154	0.169	0.172	0.198	0.224	0.228	0.245	0.278	0.298	0.312	0.343	0.434	0.516	0.758	1.177	2.74	4.918	7.016	8.557	9.65	9.543	9.156	8.915	8.34	5.8	4.348	2.598	1.871	1.598	1.293	0.912	0.716	0.573	0.567	0.406	0.351	0.279	0.201	0.164	0.11
	Rep.2(%)	0.083	0.089	0.104	0.117	0.123	0.178	0.218	0.266	0.395	0.416	0.498	0.602	0.651	0.811	1.183	1.709	2.296	4.272	7.278	9.582	11.218	12.42	12.312	11.638	11.245	10.311	7.646	5.705	3.578	2.419	2.212	1.693	1.173	1.066	0.83	0.825	0.53	0.445	0.326	0.254	0.244	0.184
	Average	0.113	0.118	0.129	0.143	0.148	0.188	0.221	0.247	0.32	0.347	0.398	0.457	0.497	0.623	0.85	1.233	1.737	3.506	6.098	8.299	9.887	11.035	10.927	10.397	10.08	9.325	6.723	5.026	3.088	2.145	1.905	1.493	1.042	0.891	0.701	0.696	0.468	0.398	0.302	0.227	0.204	0.147
	sd	0.043	0.041	0.036	0.037	0.034	0.014	0.004	0.027	0.106	0.098	0.142	0.205	0.218	0.266	0.472	0.673	0.791	1.083	1.669	1.814	1.881	1.959	1.958	1.755	1.648	1.394	1.305	0.96	0.694	0.388	0.434	0.283	0.185	0.247	0.182	0.182	0.087	0.067	0.033	0.037	0.057	0.052
28℃	Rep.1(%)	0.136	0.165	0.182	0.211	0.255	0.289	0.316	0.38	0.506	0.655	0.738	0.853	0.918	1.13	1.574	2.365	3.397	5.993	11.937	15.887	17.622	18.64	18.462	17.147	16.758	15.441	10.715	8.469	5.695	3.874	3.542	2.736	1.81	1.522	1.237	1.15	0.886	0.748	0.554	0.506	0.43	0.261
	Rep.2(%)	0.211	0.219	0.236	0.257	0.304	0.323	0.373	0.423	0.53	0.597	0.68	0.896	0.954	1.173	1.651	2.408	3.371	5.757	10.36	13.918	16.355	17.338	17.033	16.016	15.66	14.372	10.841	8.686	5.619	3.787	3.488	2.718	1.737	1.611	1.267	1.141	0.705	0.568	0.319	0.274	0.226	0.198
	Average(%)	0.173	0.192	0.209	0.234	0.279	0.306	0.345	0.402	0.518	0.626	0.709	0.874	0.936	1.151	1.613	2.386	3.384	5.875	11.148	14.903	16.988	17.989	17.748	16.582	16.209	14.906	10.778	8.578	5.657	3.831	3.515	2.727	1.774	1.566	1.252	1.145	0.796	0.658	0.437	0.39	0.328	0.229
	sd	0.053	0.038	0.038	0.032	0.034	0.024	0.04	0.03	0.017	0.041	0.041	0.03	0.025	0.031	0.054	0.031	0.018	0.167	1.115	1.393	0.896	0.92	1.01	0.8	0.776	0.756	0.089	0.154	0.054	0.062	0.038	0.013	0.051	0.063	0.021	0.006	0.128	0.127	0.166	0.164	0.144	0.045
32℃	Rep.1(%)	0.302	0.314	0.32	0.372	0.39	0.423	0.478	0.539	0.715	0.844	0.978	1.059	1.211	1.457	1.841	2.724	3.765	6.525	11.382	14.174	14.894	15.529	15.292	14.249	14.039	13.307	10.164	7.868	5.738	4.272	3.995	3.21	2.39	2.033	1.732	1.564	1.26	0.981	0.754	0.606	0.537	0.259
	Rep.2(%)	0.182	0.233	0.27	0.342	0.346	0.367	0.431	0.548	0.698	0.775	0.986	1.067	1.107	1.543	2.177	2.916	4.011	7.604	13.212	16.742	18.484	19.303	18.934	18.055	17.81	16.505	12.549	10.268	7.315	5.443	5.108	3.998	2.629	2.378	1.771	1.554	1.174	0.943	0.652	0.477	0.465	0.263
	Average(%)	0.242	0.273	0.295	0.357	0.368	0.395	0.454	0.543	0.707	0.81	0.982	1.063	1.159	1.5	2.009	2.82	3.888	7.064	12.297	15.458	16.689	17.416	17.113	16.152	15.924	14.906	11.357	9.068	6.527	4.857	4.552	3.604	2.51	2.205	1.751	1.559	1.217	0.962	0.703	0.541	0.501	0.261
	sd	0.085	0.057	0.036	0.021	0.031	0.04	0.033	0.006	0.012	0.049	0.005	0.006	0.073	0.06	0.238	0.136	0.174	0.764	1.294	1.816	2.538	2.668	2.575	2.691	2.666	2.262	1.687	1.697	1.115	0.828	0.787	0.557	0.169	0.244	0.027	0.007	0.061	0.026	0.073	0.091	0.051	0.002
37℃	Rep.1(%)	0.162	0.202	0.215	0.322	0.362	0.465	0.558	0.7	0.763	0.894	1.048	1.394	1.439	1.723	2.766	4.61	5.859	8.931	14.084	15.437	15.904	15.965	15.388	14.001	13.848	13.439	11.043	8.83	5.694	3.411	3.224	2.763	1.931	1.847	1.58	1.522	1.088	0.882	0.86	0.842	0.727	0.504
	Rep.2(%)	0.204	0.228	0.249	0.341	0.371	0.449	0.502	0.569	0.682	0.793	0.974	1.184	1.26	1.464	2.458	3.722	5.025	8.366	13.555	15.608	16.592	17.04	16.656	15.494	15.292	14.49	11.471	8.883	5.93	3.788	3.574	2.982	2.106	2.025	1.581	1.461	1.107	0.895	0.806	0.742	0.683	0.537
	Average(%)	0.183	0.215	0.232	0.332	0.366	0.457	0.53	0.634	0.722	0.843	1.011	1.289	1.349	1.593	2.612	4.166	5.442	8.649	13.819	15.523	16.248	16.503	16.022	14.748	14.57	13.965	11.257	8.857	5.812	3.6	3.399	2.872	2.018	1.936	1.58	1.492	1.098	0.889	0.833	0.792	0.705	0.52
	sd	0.03	0.018	0.024	0.013	0.006	0.011	0.039	0.092	0.057	0.071	0.052	0.148	0.127	0.183	0.218	0.628	0.59	0.399	0.374	0.121	0.486	0.76	0.897	1.055	1.021	0.743	0.303	0.037	0.167	0.266	0.247	0.155	0.124	0.126	0.001	0.043	0.013	0.009	0.038	0.071	0.031	0.023
Deletion size
Temperature	size (bp)	1	2	3	4	5	6	7	8	9	10	11	12	13	14	15	16	17	18	19	20	>21
22℃	Rep.1(%)	9.264	2.561	0.13	2.891	8.213	10.302	14.727	9.7	8.992	8.308	5.605	4.992	2.101	1.735	1.451	1.451	1.274	0.566	1.109	0.413	4.213
	Rep.2(%)	7.392	2.656	1.214	1.765	7.926	9.602	11.789	9.692	9.562	7.489	6.283	5.595	1.644	2.243	4.048	1.231	0.988	1.571	1.53	1.028	4.753
	Average	8.328	2.609	0.672	2.328	8.07	9.952	13.258	9.696	9.277	7.899	5.944	5.294	1.873	1.989	2.75	1.341	1.131	1.069	1.32	0.721	4.483
	sd	1.324	0.067	0.767	0.796	0.203	0.495	2.077	0.006	0.403	0.579	0.479	0.426	0.323	0.359	1.836	0.156	0.202	0.711	0.298	0.435	0.382
28℃	Rep.1(%)	5.374	2.295	0.501	2.019	7.287	6.623	14.101	12.421	9.808	7.506	6.645	5.585	2.542	2.726	2.521	2.337	1.511	1.158	1.031	0.932	5.077
	Rep.2(%)	5.461	2.789	1.944	1.314	7.213	7.812	12.767	10.311	9.947	6.942	5.862	5.93	1.968	2.69	4.412	1.938	1.493	1.499	1.283	1.487	4.936
	Average(%)	5.418	2.542	1.223	1.667	7.25	7.218	13.434	11.366	9.878	7.224	6.254	5.758	2.255	2.708	3.467	2.138	1.502	1.329	1.157	1.21	5.007
	sd	0.062	0.349	1.02	0.499	0.052	0.841	0.943	1.492	0.098	0.399	0.554	0.244	0.406	0.025	1.337	0.282	0.013	0.241	0.178	0.392	0.1
32℃	Rep.1(%)	6.026	2.163	0.6	1.093	5.149	4.464	9.004	13.191	11.544	6.565	6.534	6.357	2.978	3.055	2.486	3.879	1.385	1.308	2.086	1.424	8.712
	Rep.2(%)	4.915	1.367	0.824	0.681	8.132	5.738	9.73	8.769	11.888	7.303	7.056	6.82	1.735	3.273	5.656	2.24	1.565	2.361	2.268	1.279	6.397
	Average(%)	5.471	1.765	0.712	0.887	6.641	5.101	9.367	10.98	11.716	6.934	6.795	6.589	2.357	3.164	4.071	3.06	1.475	1.835	2.177	1.352	7.555
	sd	0.786	0.563	0.158	0.291	2.109	0.901	0.513	3.127	0.243	0.522	0.369	0.327	0.879	0.154	2.242	1.159	0.127	0.745	0.129	0.103	1.637
37℃	Rep.1(%)	5.785	1.132	1.619	0.597	4.079	2.051	3.694	13.731	11.279	10.328	7.325	8.009	3.018	5.51	3.309	1.761	1.753	2.279	1.706	1.415	9.62
	Rep.2(%)	5.264	1.341	1.301	1.15	5.802	3.936	6.979	11.907	11.23	9.213	6.722	8.194	2.168	4.133	4.337	2.044	1.36	1.827	1.617	1.268	8.207
	Average(%)	5.525	1.237	1.46	0.874	4.941	2.994	5.337	12.819	11.255	9.771	7.024	8.102	2.593	4.822	3.823	1.903	1.557	2.053	1.662	1.342	8.914
	sd	0.368	0.148	0.225	0.391	1.218	1.333	2.323	1.29	0.035	0.788	0.426	0.131	0.601	0.974	0.727	0.2	0.278	0.32	0.063	0.104	0.999
Figure 2c
LbCas12a+OsDEP1-crRNA02
Deletion position
Temperature	Position	T	T	T	C	C	A	G	A	A	A	G	A	G	A	A	G	G	A	G	G	C	A	C	A	G	A	T	C	T	T	G	C	C	G	T	C	T	T	T	T	T	C
22℃	Rep.1(%)	0.041	0.043	0.047	0.055	0.07	0.071	0.076	0.084	0.147	0.215	0.258	0.338	0.409	0.609	1.018	1.988	3.335	5.288	11.911	13.8	13.838	13.118	12.509	10.578	10.452	9.216	4.929	2.947	1.726	0.853	0.808	0.691	0.338	0.295	0.283	0.338	0.216	0.168	0.134	0.125	0.118	0.058
	Rep.2(%)	0.038	0.049	0.052	0.049	0.049	0.066	0.077	0.099	0.118	0.147	0.183	0.233	0.283	0.452	0.696	1.398	2.383	4.064	10.939	13.422	13.551	12.467	12.092	10.088	9.904	8.756	4.449	2.675	1.419	0.617	0.578	0.445	0.24	0.218	0.195	0.318	0.203	0.164	0.063	0.038	0.038	0.021
	Average	0.04	0.046	0.05	0.052	0.06	0.069	0.077	0.092	0.133	0.181	0.221	0.286	0.346	0.531	0.857	1.693	2.859	4.676	11.425	13.611	13.695	12.793	12.301	10.333	10.178	8.986	4.689	2.811	1.573	0.735	0.693	0.568	0.289	0.257	0.239	0.328	0.21	0.166	0.099	0.082	0.078	0.04
	sd	0.002	0.004	0.004	0.004	0.015	0.004	0.001	0.011	0.021	0.048	0.053	0.074	0.089	0.111	0.228	0.417	0.673	0.865	0.687	0.267	0.203	0.46	0.295	0.346	0.387	0.325	0.339	0.192	0.217	0.167	0.163	0.174	0.069	0.054	0.062	0.014	0.009	0.003	0.05	0.062	0.057	0.026
28℃	Rep.1(%)	0.069	0.074	0.076	0.113	0.118	0.12	0.122	0.139	0.221	0.263	0.395	0.487	0.636	0.886	1.455	2.799	4.723	7.031	14.664	16.594	16.414	15.956	15.105	12.976	12.743	11.278	6.062	3.609	2.261	1.245	1.123	0.876	0.51	0.435	0.433	0.466	0.304	0.214	0.157	0.155	0.151	0.073
	Rep.2(%)	0.196	0.218	0.232	0.285	0.309	0.353	0.388	0.488	0.636	0.809	0.908	1.068	1.167	1.49	2.094	3.745	5.807	8.47	18.765	21.84	22.209	21.817	21.331	18.608	18.5	16.625	9.331	6.135	3.874	2.615	2.428	1.811	1.182	1.016	0.884	0.86	0.642	0.573	0.339	0.305	0.219	0.115
	Average(%)	0.133	0.146	0.154	0.199	0.214	0.237	0.255	0.314	0.429	0.536	0.652	0.778	0.902	1.188	1.775	3.272	5.265	7.751	16.715	19.217	19.312	18.887	18.218	15.792	15.622	13.952	7.697	4.872	3.068	1.93	1.776	1.344	0.846	0.726	0.659	0.663	0.473	0.394	0.248	0.23	0.185	0.094
	sd	0.09	0.102	0.11	0.122	0.135	0.165	0.188	0.247	0.293	0.386	0.363	0.411	0.375	0.427	0.452	0.669	0.767	1.018	2.9	3.709	4.098	4.144	4.402	3.982	4.071	3.781	2.312	1.786	1.141	0.969	0.923	0.661	0.475	0.411	0.319	0.279	0.239	0.254	0.129	0.106	0.048	0.03
32℃	Rep.1(%)	0.035	0.055	0.059	0.084	0.106	0.109	0.119	0.158	0.28	0.403	0.521	0.657	0.798	1.2	1.962	4.313	7.28	9.492	14.34	15.517	15.516	15.271	14.117	12.161	12.003	10.769	6.292	3.448	2.134	0.973	0.906	0.823	0.445	0.394	0.377	0.417	0.274	0.211	0.13	0.129	0.118	0.059
	Rep.2(%)	0.429	0.447	0.455	0.58	0.615	0.658	0.684	0.736	0.925	1.126	1.297	1.458	1.591	1.998	2.494	4.124	6.279	9.121	17.746	20.168	20.103	19.818	19.221	17.042	16.938	15.267	9.364	6.031	4.014	2.583	2.444	1.948	1.37	1.211	1.058	0.945	0.729	0.587	0.396	0.381	0.334	0.169
	Average(%)	0.232	0.251	0.257	0.332	0.361	0.384	0.402	0.447	0.603	0.765	0.909	1.058	1.195	1.599	2.228	4.219	6.78	9.307	16.043	17.843	17.81	17.545	16.669	14.602	14.471	13.018	7.828	4.74	3.074	1.778	1.675	1.386	0.908	0.803	0.718	0.681	0.502	0.399	0.263	0.255	0.226	0.114
	sd	0.279	0.277	0.28	0.351	0.36	0.388	0.4	0.409	0.456	0.511	0.549	0.566	0.561	0.564	0.376	0.134	0.708	0.262	2.408	3.289	3.243	3.215	3.609	3.451	3.49	3.181	2.172	1.826	1.329	1.138	1.088	0.795	0.654	0.578	0.482	0.373	0.322	0.266	0.188	0.178	0.153	0.078
37℃	Rep.1(%)	0.082	0.082	0.083	0.153	0.178	0.182	0.191	0.218	0.308	0.38	0.456	0.665	0.766	1.101	1.89	4.216	6.827	8.762	13.122	14.129	14.127	13.898	12.87	11.12	10.994	9.8	5.825	3.351	1.965	0.936	0.878	0.723	0.35	0.323	0.318	0.379	0.196	0.151	0.133	0.131	0.133	0.078
	Rep.2(%)	0.24	0.343	0.371	0.371	0.314	0.317	0.318	0.337	0.51	0.556	0.663	0.777	0.863	1.049	1.728	3.817	5.775	7.433	12.521	13.422	13.449	13.257	12.699	10.571	10.557	9.122	5.625	3.324	2.197	0.943	0.825	0.581	0.398	0.343	0.297	0.358	0.214	0.209	0.096	0.086	0.098	0.009
	Average(%)	0.161	0.213	0.227	0.262	0.246	0.25	0.255	0.278	0.409	0.468	0.56	0.721	0.815	1.075	1.809	4.017	6.301	8.098	12.822	13.776	13.788	13.578	12.785	10.846	10.776	9.461	5.725	3.338	2.081	0.94	0.852	0.652	0.374	0.333	0.308	0.369	0.205	0.18	0.115	0.109	0.116	0.044
	sd	0.112	0.185	0.204	0.154	0.096	0.095	0.09	0.084	0.143	0.124	0.146	0.079	0.069	0.037	0.115	0.282	0.744	0.94	0.425	0.5	0.479	0.453	0.121	0.388	0.309	0.479	0.141	0.019	0.164	0.005	0.037	0.1	0.034	0.014	0.015	0.015	0.013	0.041	0.026	0.032	0.025	0.049
Deletion size
Temperature	size (bp)	1	2	3	4	5	6	7	8	9	10	11	12	13	14	15	16	17	18	19	20	>21
22℃	Rep.1(%)	5.91	5.076	0.852	0.509	9.8	5.892	7.613	22.629	12.074	9.457	4.478	5.734	1.124	1.747	1.704	0.913	0.378	1.396	0.685	0.395	1.633
	Rep.2(%)	7.556	7.82	1.574	0.332	10.987	4.751	8.563	23.314	11.544	8.69	3.812	4.399	0.704	1.457	1.183	0.469	0.215	0.508	0.635	0.127	1.359
	Average	6.733	6.448	1.213	0.421	10.394	5.322	8.088	22.972	11.809	9.074	4.145	5.067	0.914	1.602	1.444	0.691	0.297	0.952	0.66	0.261	1.496
	sd	1.164	1.94	0.511	0.125	0.839	0.807	0.672	0.484	0.375	0.542	0.471	0.944	0.297	0.205	0.368	0.314	0.115	0.628	0.035	0.19	0.194
28℃	Rep.1(%)	5.61	2.858	1.21	0.735	8.113	6.417	6.844	22.927	12.49	9.892	5.136	5.895	1.779	1.732	1.779	1.067	0.451	1.317	0.866	0.498	2.384
	Rep.2(%)	5.163	3.784	0.777	0.523	7.964	4.841	8.054	22.777	12.926	7.863	5.179	4.407	3.017	1.622	2.198	1.807	0.877	0.898	0.777	0.608	3.937
	Average(%)	5.387	3.321	0.994	0.629	8.039	5.629	7.449	22.852	12.708	8.878	5.158	5.151	2.398	1.677	1.989	1.437	0.664	1.108	0.822	0.553	3.161
	sd	0.316	0.655	0.306	0.15	0.105	1.114	0.856	0.106	0.308	1.435	0.03	1.052	0.875	0.078	0.296	0.523	0.301	0.296	0.063	0.078	1.098
32℃	Rep.1(%)	5.519	1.677	0.356	0.414	6.477	7.828	4.037	17.755	12.526	11.277	9.164	7.726	2.65	2.905	2.483	1.307	0.835	1.38	0.806	0.668	2.208
	Rep.2(%)	4.731	3.039	0.724	0.623	5.794	5.016	6.043	22.606	12.829	7.64	5.836	5.996	2.802	1.389	2.511	1.917	1.116	1.365	1.294	0.778	5.948
	Average(%)	5.125	2.358	0.54	0.519	6.136	6.422	5.04	20.181	12.678	9.459	7.5	6.861	2.726	2.147	2.497	1.612	0.976	1.373	1.05	0.723	4.078
	sd	0.557	0.963	0.26	0.148	0.483	1.988	1.418	3.43	0.214	2.572	2.353	1.223	0.107	1.072	0.02	0.431	0.199	0.011	0.345	0.078	2.645
37℃	Rep.1(%)	5.867	1.397	0.362	0.592	6.015	7.896	4.996	16.327	11.331	12.983	8.135	7.576	3.09	3.196	2.482	1.134	0.279	2.243	0.961	0.805	2.334
	Rep.2(%)	6.579	1.026	1.147	0.05	7.173	4.738	5.875	20.101	16.227	7.777	7.183	6.318	2.626	2.475	3.783	0.956	0.523	1.751	0.181	0.091	3.421
	Average(%)	6.223	1.212	0.755	0.321	6.594	6.317	5.436	18.214	13.779	10.38	7.659	6.947	2.858	2.836	3.133	1.045	0.401	1.997	0.571	0.448	2.878
	sd	0.503	0.262	0.555	0.383	0.819	2.233	0.622	2.669	3.462	3.681	0.673	0.89	0.328	0.51	0.92	0.126	0.173	0.348	0.552	0.505	0.769

## Sheet: Fig 4
Figure 4b
Individual Plants (by Letters)	GL2 #2 29˚C	GL2 #2 22˚C	GL2 #3 29˚C	GL2 #3 22˚C	GL2 #8 29˚C	GL2 #8 22˚C	GL2 #9 29˚C	GL2 #9 22˚C
A	0.3	0	18.2	1.5	33.3	0	7.9	0
B	8.3	0	18.1	0.6	13.5	0	11.8	0
C	3.2	0	10.6	0.6	51.5	0	6.3	0
D		0	9.4	2.6	58.5	0	13.5	0
E		0	8.1	3.8	17.9	0	6.9	0
Average	3.93333	0	12.88	1.82	34.94	0	9.28	0
Standard Error	2.33833	0	2.18756	0.616766	8.89391	0	1.42492	0
Figure 4d
Plant Letter	TT4 #2 29˚C	TT4 #2 22˚C	TT4 #7 29˚C	TT4 #7 22˚C
A	11.5	0	22.3	0.4
B	20.3	0	16.5	0.2
C	8.8	0	13.3	0.8
D	8.8	0	6.7	0.5
E	19.3	0	16.1	0.1
Average	13.74	0	14.98	0.4
Standard Error	2.52757	0	2.53503	0.122474

## Sheet: Fig 7
	Sample	EF1alpha			PAP1				EF1alpha average	PAP1 average		dCT samples	dCT contol	dCT control avg by T		Sample	ddCT	Fold change		STDEV		Results presented in Figure 7b, 7c, and 7d
	PAP1 #1 16-1	22.4619	22.4483	22.3707	32.6191	32.2884	32.2519		22.427	32.3865		9.95949				PAP1 #1 16-1	1.37759	0.384862		0.163858			PAP1 #1	PAP1 #2	Control
	PAP1 #1 16-2	24.5432	24.5818	24.66	35.0135	34.0512	34.4891		24.595	34.5179		9.92288				PAP1 #1 16-2	1.34097	0.394754				Relative expression at 16 oC	0.293223	0.146384	1
	PAP1 #1 16-3	27.9597	27.7494	27.652	39.1565	39.3441	35.23		27.787	37.9102		10.1232				PAP1 #1 16-3	1.54128	0.34358				stdev16	0.163858	0.116874	2.86261
	PAP1 #1 16-4	23.3994	23.3652	23.3948	35.6277	37.1763	36.0935		23.3865	36.2992		12.9127				PAP1 #1 16-4	4.33079	0.0496939				SE16	0.0819291	0.0584368	0.102692
	PAP1 #1 22-1	23.3291	23.1798	23.2201	33.0188	32.6398	33.1159		23.243	32.9248		9.68183				PAP1 #1 22-1	0.981284	0.506529		0.256049		Relative expression at 22 oC	0.431202	0.403243	1
	PAP1 #1 22-2	23.2182	23.2878	23.174	35.5553	36.7474	36.0099		23.2266	36.1042		12.8776				PAP1 #1 22-2	4.17702	0.0552829				stdev22	0.256049	0.224081	3.19058
	PAP1 #1 22-3	26.2832	26.168	26.2126	35.6175	34.922	36.9415		26.2213	35.827		9.6057				PAP1 #1 22-3	0.905153	0.533976				SE22	0.128024	0.112041	0.0868593
	PAP1 #1 22-4	23.3131	23.4646	23.4022	32.53	33.3111	32.4468		23.3933	32.7627		9.36937				PAP1 #1 22-4	0.668825	0.629019				Relative expression at 29 oC	0.782131	0.471924	1
	PAP1 #1 29-1	23.0757	23.144	23.1079	29.7815	30.734	30.3031		23.1092	30.2729		7.16364				PAP1 #1 29-1	-0.803952	1.74588		0.799815		stdev29	0.799815	0.463851	4.24455
	PAP1 #1 29-2	22.4275	22.4013	22.3638	29.978	30.4045	30.2082		22.3975	30.1969		7.79939				PAP1 #1 29-2	-0.168201	1.12366				SE29	0.399908	0.267805	0.12318
	PAP1 #1 29-3	22.5581	22.5935	22.4491	35.3881	37.0071	35.0584		22.5336	35.8179		13.2843				PAP1 #1 29-3	5.31671	0.0250906
	PAP1 #1 29-4	22.4385	22.3996	22.4841	32.5198	32.596	32.3972		22.4407	32.5043		10.0636				PAP1 #1 29-4	2.09603	0.233901
	PAP1 #2 16-1	23.4304	23.3245	23.31	38.5559	35.8809	35.0284		23.355	36.4884		13.1334				PAP1 #2 16-1	4.55152	0.0426438		0.116874
	PAP1 #2 16-2	22.9434	22.8483	22.785	35.0034	35.0957	34.5032		22.8589	34.8674		12.0085				PAP1 #2 16-2	3.42664	0.0929994
	PAP1 #2 16-3	23.4125	23.1381	23.2027	35.1482	34.611	34.3029		23.2511	34.6874		11.4362				PAP1 #2 16-3	2.85434	0.13828
	PAP1 #2 16-4	22.77	22.6519	22.6107	32.5692	33.0919	33.1637		22.6775	32.9416		10.2641				PAP1 #2 16-4	1.68217	0.311613
	PAP1 #2 22-1	22.8788	22.9567	23.0464	35.7765	35.1531	35.2525		22.9606	35.394		12.4334				PAP1 #2 22-1	3.73286	0.0752139		0.224081
	PAP1 #2 22-2	23.2391	23.268	23.1395	32.8024	32.421	32.9274		23.2155	32.7169		9.50142				PAP1 #2 22-2	0.800867	0.574004
	PAP1 #2 22-3	23.5483	23.6211	23.7247	33.6117	33.3713	32.9326		23.6314	33.3052		9.67385				PAP1 #2 22-3	0.973305	0.509338
	PAP1 #2 22-4	25.285	25.338	25.2532	35.1198	35.0053	35.2665		25.292	35.1305		9.83846				PAP1 #2 22-4	1.13791	0.454416
	PAP1 #2 29-1	26.4852	26.3773	26.3558	37.0472	37.2018	35.7526		26.4061	36.6672		10.2611				PAP1 #2 29-1	2.29353	0.203975		0.463851
	PAP1 #2 29-2	22.8648	23.0202	23.97	34.2253	33.9324	32.4745		23.285	33.5441		10.2591				PAP1 #2 29-2	2.2915	0.204263
	PAP1 #2 29-3	24.9608	24.939	25.0839	33.1846	32.8626	32.8068		24.9946	32.9513		7.95676				PAP1 #2 29-3	-0.0108266	1.00753
	PAP1 #2 29-4															PAP1 #2 29-4
	WT 1 16-1	33.6437	33.4989	33.0327	38.1619	37.7449	37.5659		33.3918	37.8242			4.43246	8.58191	16	WT 1 16-1	-4.14944			2.86261
	WT 1 16-2	26.3054	26.2893	26.2384	32.7161	32.9132	33.012		26.2777	32.8804			6.60275			WT 1 16-2	-1.97916
	WT 1 16-3	23.5501	23.3727	23.3392	34.0717	33.8966	34.2248		23.4207	34.0644			10.6437			WT 1 16-3	2.06179
	WT 1 16-4	24.9104	24.9618	24.9711	32.061	32.061	33.37		24.9478	32.4973			7.54955			WT 1 16-4	-1.03236
	WT 1 22-1	37.4676	37.9149	38.3115										8.70055	22	WT 1 22-1				3.19058
	WT 1 22-2	23.3841	23.3969	23.3525	32.9327	33.5662	32.4826		23.3778	32.9938			9.61596			WT 1 22-2	0.915414
	WT 1 22-3	23.6849	23.502	23.4044	31.5207	31.3901	30.969		23.5304	31.2933			7.76285			WT 1 22-3	-0.937699
	WT 1 22-4	33.0436	32.4278	32.4168	36.7112	36.0286	36.8562		32.6294	36.532			3.90262			WT 1 22-4	-4.79793
	WT 1 29-1	32.2229	32.5337	32.1169	36.5205		35.9991							7.96759	29	WT 1 29-1				4.24455
	WT 1 29-2	24.7501	24.6563	24.6324	28.9252	28.9533	28.7698		24.6796	28.8828			4.20319			WT 1 29-2	-3.7644
	WT 1 29-3	23.0752	23.0741	22.9685	32.2146	32.1312	32.1435		23.0392	32.1631			9.12387			WT 1 29-3	1.15628
	WT 1 29-4	28.9161	28.8463	28.8057	30.8343	30.9172	30.7088		28.8561	30.8201			1.96406			WT 1 29-4	-6.00353
	WT 2 16-1	23.6459	23.6909	23.7227	38.0502	37.6089	35.2142		23.6865	36.9578			13.2713			WT 2 16-1	4.68937
	WT 2 16-2	37.9499		37.4114												WT 2 16-2
	WT 2 16-3	23.9539	23.7323	23.5766	31.9649	31.7974	32.1619		23.7543	31.9748			8.2205			WT 2 16-3	-0.36141
	WT 2 16-4	24.3774	24.2517	24.0901	33.9175	33.3334	33.5276		24.2397	33.5929			9.35313			WT 2 16-4	0.77122
	WT 2 22-1	21.836	22.0149	22.0251	33.2272	33.2392	32.6972		21.9587	33.0545			11.0959			WT 2 22-1	2.39533
	WT 2 22-2	34.2695	34.1193	34.4134												WT 2 22-2
	WT 2 22-3	22.2643	22.0543	22.1666	35.3764	36.1486	33.5692		22.1617	35.0314			12.8697			WT 2 22-3	4.16913
	WT 2 22-4	29.1771	28.1394	28.0663	36.8046	35.3796	34.0676		28.4609	35.4173			6.95631			WT 2 22-4	-1.74424
	WT 2 29-1	23.5339	23.5238	23.4568	33.5967	36.5477	33.1776		23.5049	34.4406			10.9358			WT 2 29-1	2.96818
	WT 2 29-2	39.455	38.42	40.7105												WT 2 29-2
	WT 2 29-3	22.0967	22.0958	22.1761	30.5525	30.1739	30.1308		22.1228	30.2857			8.16288			WT 2 29-3	0.195295
	WT 2 29-4	21.3493	21.4398	21.3511	34.0063	33.5187	36.8624		21.3801	34.7958			13.4158			WT 2 29-4	5.44817
	Calculation of error for control
	Sample	EF1alpha			PAP1				EF1alpha average	EF1a STDEV tech		PAP1 avg	PAP1 STDEV tech		Sample avg of lines		PAO1 avg of lines	PAP1 STDEV of lines		Sample avg same T		PAP1 avg same T		Error		Norm of avg	Norm of error
	WT 1 16-1	33.6437	33.4989	33.0327	38.1619	37.7449	37.5659		33.3918	0.319251		37.8242	0.305834		WT 1 16		34.3166	2.4317		WT 16		34.256		3.51782		1	0.102692
	WT 1 16-2	26.3054	26.2893	26.2384	32.7161	32.9132	33.012		26.2777	0.0349518		32.8804	0.150674
	WT 1 16-3	23.5501	23.3727	23.3392	34.0717	33.8966	34.2248		23.4207	0.113318		34.0644	0.164232
	WT 1 16-4	24.9104	24.9618	24.9711	32.061	32.061	33.37		24.9478	0.0326919		32.4973	0.755729
	WT 1 22-1	37.4676	37.9149	38.3115											WT 1 22		33.6064	2.67255		WT 22		34.0537		2.95788		1	0.0868593
	WT 1 22-2	23.3841	23.3969	23.3525	32.9327	33.5662	32.4826		23.3778	0.0228282		32.9938	0.544384
	WT 1 22-3	23.6849	23.502	23.4044	31.5207	31.3901	30.969		23.5304	0.142389		31.2933	0.28832
	WT 1 22-4	33.0436	32.4278	32.4168	36.7112	36.0286	36.8562		32.6294	0.35874		36.532	0.441922
	WT 1 29-1	32.2229	32.5337	32.1169	36.5205		35.9991					36.2598	0.368721		WT 1 29		32.0315	3.12399		WT 29		32.5211		4.00595		1	0.12318
	WT 1 29-2	24.7501	24.6563	24.6324	28.9252	28.9533	28.7698		24.6796	0.0622005		28.8828	0.0988683
	WT 1 29-3	23.0752	23.0741	22.9685	32.2146	32.1312	32.1435		23.0392	0.0612899		32.1631	0.0449765
	WT 1 29-4	28.9161	28.8463	28.8057	30.8343	30.9172	30.7088		28.8561	0.0558406		30.8201	0.1049
	WT 2 16-1	23.6459	23.6909	23.7227	38.0502	37.6089	35.2142		23.6865	0.0386311		36.9578	1.52599		WT 2 16		34.1751	2.54202
	WT 2 16-2	37.9499		37.4114
	WT 2 16-3	23.9539	23.7323	23.5766	31.9649	31.7974	32.1619		23.7543	0.189608		31.9748	0.182444
	WT 2 16-4	24.3774	24.2517	24.0901	33.9175	33.3334	33.5276		24.2397	0.144015		33.5929	0.297489
	WT 2 22-1	21.836	22.0149	22.0251	33.2272	33.2392	32.6972		21.9587	0.106349		33.0545	0.309491		WT 2 22		34.5011	1.2675
	WT 2 22-2	34.2695	34.1193	34.4134
	WT 2 22-3	22.2643	22.0543	22.1666	35.3764	36.1486	33.5692		22.1617	0.105121		35.0314	1.32384
	WT 2 22-4	29.1771	28.1394	28.0663	36.8046	35.3796	34.0676		28.4609	0.62129		35.4173	1.3689
	WT 2 29-1	23.5339	23.5238	23.4568	33.5967	36.5477	33.1776		23.5049	0.0419162		34.4406	1.83673		WT 2 29		33.1741	2.50766
	WT 2 29-2	39.455	38.42	40.7105
	WT 2 29-3	22.0967	22.0958	22.1761	30.5525	30.1739	30.1308		22.1228	0.0460875		30.2857	0.232056
	WT 2 29-4	21.3493	21.4398	21.3511	34.0063	33.5187	36.8624		21.3801	0.0517291		34.7958	1.80627

## Sheet: Fig S3
Figure S3b
% GFP+ cells
Temperature	Rep.1	Rep.2	Rep.3	sd
22℃	74.58	81.82	68.6	6.62
28℃	78.79	82.09	80.49	1.65
32℃	70	76.92	75.86	3.73
37℃	76.92	72.97	70.69	3.15

## Sheet: Fig S4
Figure S4a
AsCas12a+OsDEP1-crRNA01
Deletion position
Temperature	Position	T	T	T	C	T	G	C	T	T	C	C	T	G	C	A	A	T	G	C	C	G	G	T	A	G	A	C	A	C	C	T	C	C	T	C	A	A	G	C	A	C	T
22℃	Rep.1(%)	0.071	0.076	0.083	0.113	0.127	0.132	0.169	0.206	0.286	0.355	0.363	0.46	0.549	0.582	0.627	1.176	1.998	2.881	5.767	7.473	7.875	8.779	8.805	8.917	8.972	8.342	7.535	6.729	6.116	2.696	1.29	0.743	0.567	0.557	0.361	0.24	0.223	0.218	0.196	0.196	0.198	0.148
	Rep.2(%)	0.036	0.038	0.052	0.058	0.06	0.067	0.104	0.118	0.143	0.181	0.188	0.299	0.408	0.466	0.466	0.783	1.418	2.093	4.019	4.935	5.275	5.938	5.932	6.011	6.062	5.586	4.886	4.211	3.884	1.541	0.695	0.367	0.22	0.189	0.142	0.093	0.093	0.092	0.072	0.072	0.072	0.064
	Average	0.054	0.057	0.068	0.086	0.094	0.1	0.137	0.162	0.215	0.268	0.276	0.38	0.479	0.524	0.547	0.98	1.708	2.487	4.893	6.204	6.575	7.359	7.369	7.464	7.517	6.964	6.211	5.47	5	2.119	0.993	0.555	0.394	0.373	0.252	0.167	0.158	0.155	0.134	0.134	0.135	0.106
	sd	0.025	0.027	0.022	0.039	0.047	0.046	0.046	0.062	0.101	0.123	0.124	0.114	0.1	0.082	0.114	0.278	0.41	0.557	1.236	1.795	1.838	2.009	2.032	2.055	2.058	1.949	1.873	1.78	1.578	0.817	0.421	0.266	0.245	0.26	0.155	0.104	0.092	0.089	0.088	0.088	0.089	0.059
28℃	Rep.1(%)	0.077	0.083	0.116	0.19	0.203	0.224	0.272	0.305	0.343	0.515	0.542	0.663	0.739	0.827	0.905	1.89	3.529	5.048	9.373	12.137	12.985	14.348	14.403	14.539	14.589	13.683	12.117	10.758	9.645	4.017	1.642	0.992	0.783	0.746	0.477	0.348	0.327	0.325	0.267	0.267	0.269	0.16
	Rep.2(%)	0.06	0.062	0.103	0.152	0.152	0.177	0.212	0.224	0.249	0.401	0.423	0.529	0.616	0.725	0.758	1.454	2.776	4.162	7.72	9.613	10.339	11.45	11.458	11.508	11.576	10.844	9.555	8.325	7.538	3.068	1.317	0.686	0.447	0.356	0.259	0.198	0.194	0.196	0.128	0.128	0.128	0.062
	Average(%)	0.069	0.073	0.11	0.171	0.178	0.201	0.242	0.265	0.296	0.458	0.483	0.596	0.678	0.776	0.832	1.672	3.153	4.605	8.547	10.875	11.662	12.899	12.931	13.024	13.083	12.264	10.836	9.542	8.592	3.543	1.48	0.839	0.615	0.551	0.368	0.273	0.261	0.261	0.198	0.198	0.199	0.111
	sd	0.012	0.015	0.009	0.027	0.036	0.033	0.042	0.057	0.066	0.081	0.084	0.095	0.087	0.072	0.104	0.308	0.532	0.626	1.169	1.785	1.871	2.049	2.082	2.143	2.131	2.007	1.812	1.72	1.49	0.671	0.23	0.216	0.238	0.276	0.154	0.106	0.094	0.091	0.098	0.098	0.1	0.069
32℃	Rep.1(%)	0.106	0.12	0.16	0.214	0.225	0.245	0.336	0.38	0.39	0.601	0.625	0.734	0.942	1.015	1.176	2.247	3.698	4.912	8.828	11.653	12.451	13.52	13.64	13.75	13.716	13.039	11.948	10.539	9.62	4.315	1.997	1.423	1.13	1.075	0.675	0.529	0.444	0.443	0.388	0.388	0.403	0.252
	Rep.2(%)	0.16	0.162	0.168	0.303	0.359	0.478	0.637	0.683	0.689	0.785	1.018	1.063	1.263	1.387	1.496	2.545	3.727	4.909	8.681	11.759	13.342	14.578	14.628	14.623	14.656	14.188	12.913	11.159	9.999	4.509	1.921	1.452	1.183	1.175	0.62	0.479	0.4	0.375	0.306	0.226	0.178	0.158
	Average(%)	0.133	0.141	0.164	0.259	0.292	0.362	0.487	0.532	0.54	0.693	0.822	0.899	1.103	1.201	1.336	2.396	3.713	4.911	8.755	11.706	12.897	14.049	14.134	14.187	14.186	13.614	12.431	10.849	9.81	4.412	1.959	1.438	1.157	1.125	0.648	0.504	0.422	0.409	0.347	0.307	0.291	0.205
	sd	0.038	0.03	0.006	0.063	0.095	0.165	0.213	0.214	0.211	0.13	0.278	0.233	0.227	0.263	0.226	0.211	0.021	0.002	0.104	0.075	0.63	0.748	0.699	0.617	0.665	0.812	0.682	0.438	0.268	0.137	0.054	0.021	0.037	0.071	0.039	0.035	0.031	0.048	0.058	0.115	0.159	0.066
37℃	Rep.1(%)	0.045	0.045	0.088	0.095	0.142	0.174	0.196	0.237	0.24	0.271	0.308	0.433	0.435	0.45	0.699	1.496	2.69	3.523	6.893	8.949	9.473	10.389	10.42	10.569	10.664	10.397	9.412	8.26	7.291	3.483	1.437	0.937	0.857	0.845	0.598	0.454	0.391	0.393	0.38	0.38	0.383	0.237
	Rep.2(%)	0.273	0.275	0.272	0.31	0.327	0.344	0.465	0.478	0.486	0.598	0.713	0.814	0.993	1.147	1.27	2.184	3.104	4.304	6.872	10.035	11.441	12.11	12.132	12.064	12.083	11.847	10.492	9.114	8.374	4.229	1.93	1.478	1.072	1.063	0.672	0.639	0.527	0.489	0.395	0.236	0.226	0.199
	Average(%)	0.159	0.16	0.18	0.203	0.235	0.259	0.331	0.358	0.363	0.435	0.511	0.624	0.714	0.799	0.985	1.84	2.897	3.914	6.883	9.492	10.457	11.25	11.276	11.317	11.374	11.122	9.952	8.687	7.833	3.856	1.684	1.208	0.965	0.954	0.635	0.547	0.459	0.441	0.388	0.308	0.305	0.218
	sd	0.161	0.163	0.13	0.152	0.131	0.12	0.19	0.17	0.174	0.231	0.286	0.269	0.395	0.493	0.404	0.486	0.293	0.552	0.015	0.768	1.392	1.217	1.211	1.057	1.003	1.025	0.764	0.604	0.766	0.528	0.349	0.383	0.152	0.154	0.052	0.131	0.096	0.068	0.011	0.102	0.111	0.027
Deletion size
Temperature	size (bp)	1	2	3	4	5	6	7	8	9	10	11	12	13	14	15	16	17	18	19	20	>21
22℃	Rep.1(%)	1.833	0.59	0.32	0.833	1.333	1.615	12.101	11.383	6.115	10.409	15.806	12.562	5.025	6.756	1.295	2.179	1.82	1.461	1.461	0.32	4.781
	Rep.2(%)	2.852	2.267	1.024	2.559	0.823	1.517	9.342	12.011	7.642	11.408	17.55	10.53	3.784	5.155	1.846	1.298	1.572	1.7	1.353	0.073	3.693
	Average	2.343	1.429	0.672	1.696	1.078	1.566	10.722	11.697	6.879	10.909	16.678	11.546	4.405	5.956	1.571	1.739	1.696	1.581	1.407	0.197	4.237
	sd	0.721	1.186	0.498	1.22	0.361	0.069	1.951	0.444	1.08	0.706	1.233	1.437	0.878	1.132	0.39	0.623	0.175	0.169	0.076	0.175	0.769
28℃	Rep.1(%)	1.287	0.261	0.189	0.981	0.837	1.251	12.722	10.859	7.296	11.03	16.374	12.533	6.73	6.127	1.673	0.936	0.756	1.179	1.592	0.306	5.083
	Rep.2(%)	1.897	0.829	1.079	1.439	0.436	0.839	10.836	11.011	8.34	10.64	18.533	11.937	6.323	4.818	2.584	1.036	0.654	0.894	0.97	0.098	4.808
	Average(%)	1.592	0.545	0.634	1.21	0.637	1.045	11.779	10.935	7.818	10.835	17.454	12.235	6.527	5.473	2.129	0.986	0.705	1.037	1.281	0.202	4.946
	sd	0.431	0.402	0.629	0.324	0.284	0.291	1.334	0.107	0.738	0.276	1.527	0.421	0.288	0.926	0.644	0.071	0.072	0.202	0.44	0.147	0.194
32℃	Rep.1(%)	1.698	0.429	0.305	1.021	0.696	1.688	10.884	9.701	5.8	9.511	17.838	12.077	5.59	6.296	2.366	1.46	1.269	1.46	1.946	0.649	7.317
	Rep.2(%)	1.879	0.409	0.348	0.13	0.435	0.818	8.959	13.186	9.559	12.177	16.543	11.116	4.14	3.183	2.322	1.166	0.609	0.87	3.627	0.809	7.715
	Average(%)	1.789	0.419	0.327	0.576	0.566	1.253	9.922	11.444	7.68	10.844	17.191	11.597	4.865	4.74	2.344	1.313	0.939	1.165	2.787	0.729	7.516
	sd	0.128	0.014	0.03	0.63	0.185	0.615	1.361	2.464	2.658	1.885	0.916	0.68	1.025	2.201	0.031	0.208	0.467	0.417	1.189	0.113	0.281
37℃	Rep.1(%)	2.77	0.6	0.026	0.396	1.085	0.447	10.992	9.09	7.328	9.103	18.448	14.592	5.719	5.719	0.447	3.702	0.409	1.519	1.609	1.149	4.851
	Rep.2(%)	2.32	0.683	0.039	0.327	0.039	0.452	8.076	13.408	10.896	12.783	15.045	9.25	4.274	3.792	2.243	0.722	0.837	1.319	4.129	0.857	8.509
	Average(%)	2.545	0.642	0.033	0.362	0.562	0.45	9.534	11.249	9.112	10.943	16.747	11.921	4.997	4.756	1.345	2.212	0.623	1.419	2.869	1.003	6.68
	sd	0.318	0.059	0.009	0.049	0.74	0.004	2.062	3.053	2.523	2.602	2.406	3.777	1.022	1.363	1.27	2.107	0.303	0.141	1.782	0.206	2.587
Figure S4b
FnCas12a+OsDEP1-crRNA01
Deletion position
Temperature	Position	T	T	T	C	T	G	C	T	T	C	C	T	G	C	A	A	T	G	C	C	G	G	T	A	G	A	C	A	C	C	T	C	C	T	C	A	A	G	C	A	C	T
22℃	Rep.1(%)	0.14	0.141	0.137	0.199	0.225	0.319	0.336	0.428	0.446	0.491	0.608	0.811	0.851	1.135	1.251	1.677	3.197	3.913	5.012	10.605	12.388	14.605	14.711	14.946	14.838	13.849	9.127	5.421	4.225	2.33	0.947	0.551	0.415	0.388	0.311	0.274	0.25	0.236	0.18	0.14	0.14	0.126
	Rep.2(%)	0.053	0.079	0.106	0.172	0.172	0.204	0.306	0.354	0.485	0.563	0.621	0.757	0.777	0.985	1.152	1.327	2.628	3.141	3.968	8.744	10.245	12.22	12.498	12.735	12.444	11.659	7.421	4.067	3.041	1.712	0.871	0.511	0.464	0.429	0.335	0.304	0.318	0.169	0.119	0.12	0.12	0.113
	Average	0.097	0.11	0.122	0.186	0.199	0.262	0.321	0.391	0.466	0.527	0.615	0.784	0.814	1.06	1.202	1.502	2.913	3.527	4.49	9.675	11.317	13.413	13.605	13.841	13.641	12.754	8.274	4.744	3.633	2.021	0.909	0.531	0.44	0.409	0.323	0.289	0.284	0.203	0.15	0.13	0.13	0.12
	sd	0.062	0.044	0.022	0.019	0.037	0.081	0.021	0.052	0.028	0.051	0.009	0.038	0.052	0.106	0.07	0.247	0.402	0.546	0.738	1.316	1.515	1.686	1.565	1.563	1.693	1.549	1.206	0.957	0.837	0.437	0.054	0.028	0.035	0.029	0.017	0.021	0.048	0.047	0.043	0.014	0.014	0.009
28℃	Rep.1(%)	0.297	0.293	0.295	0.424	0.445	0.592	0.641	0.783	0.785	0.914	1.057	1.516	1.657	2.195	2.302	2.72	5.411	6.349	8.254	16.51	18.692	21.715	22.075	22.381	22.333	21.087	14.28	9.193	7.063	4.305	1.671	1.026	0.813	0.776	0.577	0.491	0.372	0.341	0.316	0.244	0.221	0.21
	Rep.2(%)	0.087	0.095	0.128	0.191	0.191	0.274	0.431	0.496	0.508	0.633	0.709	1.045	1.108	1.434	1.683	2.042	4.086	4.949	6.197	13.833	15.855	18.116	18.357	18.693	18.682	17.717	12.028	7.07	5.655	3.068	1.335	0.685	0.579	0.563	0.438	0.329	0.326	0.285	0.228	0.224	0.228	0.22
	Average(%)	0.192	0.194	0.212	0.308	0.318	0.433	0.536	0.64	0.647	0.774	0.883	1.281	1.383	1.815	1.993	2.381	4.749	5.649	7.226	15.172	17.274	19.916	20.216	20.537	20.508	19.402	13.154	8.132	6.359	3.687	1.503	0.856	0.696	0.67	0.508	0.41	0.349	0.313	0.272	0.234	0.225	0.215
	sd	0.148	0.14	0.118	0.165	0.18	0.225	0.148	0.203	0.196	0.199	0.246	0.333	0.388	0.538	0.438	0.479	0.937	0.99	1.455	1.893	2.006	2.545	2.629	2.608	2.582	2.383	1.592	1.501	0.996	0.875	0.238	0.241	0.165	0.151	0.098	0.115	0.033	0.04	0.062	0.014	0.005	0.007
32℃	Rep.1(%)	0.13	0.131	0.147	0.206	0.257	0.347	0.424	0.463	0.481	0.611	0.679	0.797	0.932	1.431	1.538	2.011	4.253	4.934	6.423	11.987	14.089	15.86	16.07	16.217	16.228	16.102	11.474	7.871	6.272	3.443	1.708	0.791	0.61	0.579	0.341	0.253	0.213	0.321	0.174	0.144	0.14	0.14
	Rep.2(%)	0.186	0.196	0.219	0.286	0.32	0.45	0.658	0.76	0.805	0.996	1.222	1.599	1.696	2.247	2.586	3.176	6.242	7.475	9.514	17.15	19.423	22.082	22.348	22.541	22.55	22.046	14.973	10.151	8.387	4.714	2.004	1.08	0.917	0.86	0.635	0.486	0.403	0.406	0.234	0.228	0.229	0.223
	Average(%)	0.158	0.164	0.183	0.246	0.289	0.399	0.541	0.612	0.643	0.804	0.951	1.198	1.314	1.839	2.062	2.594	5.248	6.205	7.969	14.569	16.756	18.971	19.209	19.379	19.389	19.074	13.224	9.011	7.33	4.079	1.856	0.936	0.764	0.72	0.488	0.37	0.308	0.364	0.204	0.186	0.185	0.182
	sd	0.04	0.046	0.051	0.057	0.045	0.073	0.165	0.21	0.229	0.272	0.384	0.567	0.54	0.577	0.741	0.824	1.406	1.797	2.186	3.651	3.772	4.4	4.439	4.472	4.47	4.203	2.474	1.612	1.496	0.899	0.209	0.204	0.217	0.199	0.208	0.165	0.134	0.06	0.042	0.059	0.063	0.059
37℃	Rep.1(%)	0.079	0.081	0.117	0.168	0.184	0.252	0.296	0.324	0.333	0.409	0.469	0.524	0.684	0.883	0.913	1.322	2.893	3.352	4.571	7.399	8.398	9.49	9.625	9.665	9.733	9.661	7.385	5.749	4.587	2.617	1.423	0.548	0.385	0.38	0.213	0.144	0.124	0.129	0.098	0.083	0.078	0.061
	Rep.2(%)	0.148	0.153	0.18	0.262	0.266	0.336	0.521	0.607	0.621	0.806	0.99	1.208	1.389	1.537	1.669	2.202	4.286	4.985	6.658	11.389	12.521	14.25	14.544	14.66	14.68	14.482	10.852	7.931	6.394	3.685	2	0.824	0.639	0.627	0.469	0.388	0.385	0.367	0.281	0.266	0.266	0.231
	Average(%)	0.114	0.117	0.149	0.215	0.225	0.294	0.409	0.466	0.477	0.608	0.73	0.866	1.037	1.21	1.291	1.762	3.59	4.169	5.615	9.394	10.46	11.87	12.085	12.163	12.207	12.072	9.119	6.84	5.491	3.151	1.712	0.686	0.512	0.504	0.341	0.266	0.255	0.248	0.19	0.175	0.172	0.146
	sd	0.049	0.051	0.045	0.066	0.058	0.059	0.159	0.2	0.204	0.281	0.368	0.484	0.499	0.462	0.535	0.622	0.985	1.155	1.476	2.821	2.915	3.366	3.478	3.532	3.498	3.409	2.452	1.543	1.278	0.755	0.408	0.195	0.18	0.175	0.181	0.173	0.185	0.168	0.129	0.129	0.133	0.12
Deletion size
Temperature	size (bp)	1	2	3	4	5	6	7	8	9	10	11	12	13	14	15	16	17	18	19	20	>21
22℃	Rep.1(%)	2.276	1.09	1.683	4.944	5.415	7.508	15.277	16.62	11.571	11.336	4.735	4.43	3.296	1.352	1.291	1.657	0.663	0.436	0.576	0.41	3.436
	Rep.2(%)	4.517	2.01	2.207	5.184	5.381	9.299	15.466	16.51	8.238	10.026	5.492	2.481	2.515	1.411	0.898	1.36	1.583	0.873	0.06	1.086	3.405
	Average	3.397	1.55	1.945	5.064	5.398	8.404	15.372	16.565	9.905	10.681	5.114	3.456	2.906	1.382	1.095	1.509	1.123	0.655	0.318	0.748	3.421
	sd	1.585	0.651	0.371	0.17	0.024	1.266	0.134	0.078	2.357	0.926	0.535	1.378	0.552	0.042	0.278	0.21	0.651	0.309	0.365	0.478	0.022
28℃	Rep.1(%)	1.369	0.943	1.105	3.957	4.243	6.804	13.958	16.929	10.422	15.171	5.429	3.839	3.839	1.952	1.558	1.946	0.766	0.264	0.372	0.437	4.696
	Rep.2(%)	3.273	1.093	2.132	2.831	3.334	6.729	16.316	18.156	9.2	13.05	6.145	3.028	3.531	1.915	1.338	1.888	0.937	0.543	0.136	0.713	3.714
	Average(%)	2.321	1.018	1.619	3.394	3.789	6.767	15.137	17.543	9.811	14.111	5.787	3.434	3.685	1.934	1.448	1.917	0.852	0.404	0.254	0.575	4.205
	sd	1.346	0.106	0.726	0.796	0.643	0.053	1.667	0.868	0.864	1.5	0.506	0.573	0.218	0.026	0.156	0.041	0.121	0.197	0.167	0.195	0.694
32℃	Rep.1(%)	1.983	0.934	0.361	0.77	2.311	5.089	16.071	14.842	9.761	17.079	6.761	5.204	7.089	2.77	0.967	0.926	1.098	0.606	0.418	0.639	4.319
	Rep.2(%)	1.968	0.829	0.844	1.689	3.734	5.982	13.493	13.606	10.172	15.751	7.702	6.36	4.164	2.538	1.823	1.29	1.155	0.59	0.306	1.031	4.972
	Average(%)	1.976	0.882	0.603	1.23	3.023	5.536	14.782	14.224	9.967	16.415	7.232	5.782	5.627	2.654	1.395	1.108	1.127	0.598	0.362	0.835	4.646
	sd	0.011	0.074	0.342	0.65	1.006	0.631	1.823	0.874	0.291	0.939	0.665	0.817	2.068	0.164	0.605	0.257	0.04	0.011	0.079	0.277	0.462
37℃	Rep.1(%)	2.041	0.309	0.121	1.491	1.061	3.196	13.699	11.604	9.267	18.305	9.858	6.191	8.259	3.29	1.706	1.571	1.397	0.349	0.604	0.322	5.359
	Rep.2(%)	2.368	0.656	0.523	1.08	3.107	5.258	12.768	12.527	9.811	14.703	9.495	5.549	5.125	3.796	1.828	1.528	1.911	0.341	0.44	0.498	6.687
	Average(%)	2.205	0.483	0.322	1.286	2.084	4.227	13.234	12.066	9.539	16.504	9.677	5.87	6.692	3.543	1.767	1.55	1.654	0.345	0.522	0.41	6.023
	sd	0.231	0.245	0.284	0.291	1.447	1.458	0.658	0.653	0.385	2.547	0.257	0.454	2.216	0.358	0.086	0.03	0.363	0.006	0.116	0.124	0.939
Figure S4c
LbCas12a+OsDEP1-crRNA01
Deletion position
Temperature	Position	T	T	T	C	T	G	C	T	T	C	C	T	G	C	A	A	T	G	C	C	G	G	T	A	G	A	C	A	C	C	T	C	C	T	C	A	A	G	C	A	C	T
22℃	Rep.1(%)	0.109	0.109	0.112	0.131	0.134	0.136	0.166	0.177	0.188	0.226	0.239	0.316	0.412	0.516	0.581	1.032	2.167	2.547	4.272	7.762	11.109	13.73	14.052	14.227	14.645	14.379	12.695	10.748	8.642	3.768	1.619	0.884	0.69	0.658	0.538	0.353	0.315	0.274	0.246	0.193	0.192	0.216
	Rep.2(%)	0.156	0.156	0.155	0.193	0.198	0.242	0.28	0.334	0.404	0.419	0.52	0.611	0.706	0.9	1.033	1.52	2.633	3.362	5.251	9.396	12.866	15.811	15.986	16.445	16.823	16.282	14.035	11.614	9.862	4.35	1.729	0.956	0.822	0.704	0.486	0.341	0.336	0.331	0.19	0.192	0.138	0.132
	Average	0.133	0.133	0.134	0.162	0.166	0.189	0.223	0.256	0.296	0.323	0.38	0.464	0.559	0.708	0.807	1.276	2.4	2.955	4.762	8.579	11.988	14.771	15.019	15.336	15.734	15.331	13.365	11.181	9.252	4.059	1.674	0.92	0.756	0.681	0.512	0.347	0.326	0.303	0.218	0.193	0.165	0.174
	sd	0.033	0.033	0.03	0.044	0.045	0.075	0.081	0.111	0.153	0.136	0.199	0.209	0.208	0.272	0.32	0.345	0.33	0.576	0.692	1.155	1.242	1.471	1.368	1.568	1.54	1.346	0.948	0.612	0.863	0.412	0.078	0.051	0.093	0.033	0.037	0.008	0.015	0.04	0.04	0.001	0.038	0.059
28℃	Rep.1(%)	0.168	0.176	0.18	0.242	0.252	0.274	0.368	0.419	0.446	0.458	0.511	0.669	0.797	0.936	1.082	1.63	3.013	3.566	5.824	9.952	14.198	17.31	17.457	17.796	18.075	17.805	15.528	13.574	11.179	4.919	1.983	0.964	0.782	0.752	0.613	0.5	0.471	0.429	0.332	0.255	0.253	0.239
	Rep.2(%)	0.179	0.178	0.179	0.287	0.288	0.377	0.413	0.553	0.573	0.666	0.736	0.935	1.223	1.399	1.509	2.159	3.544	4.368	6.962	13.267	18.056	21.537	21.866	22.102	22.331	21.923	19.179	15.683	13.17	5.945	2.057	1.13	0.95	0.87	0.629	0.396	0.283	0.263	0.204	0.176	0.153	0.14
	Average(%)	0.174	0.177	0.18	0.265	0.27	0.326	0.391	0.486	0.51	0.562	0.624	0.802	1.01	1.168	1.296	1.895	3.279	3.967	6.393	11.61	16.127	19.424	19.662	19.949	20.203	19.864	17.354	14.629	12.175	5.432	2.02	1.047	0.866	0.811	0.621	0.448	0.377	0.346	0.268	0.216	0.203	0.19
	sd	0.008	0.001	0.001	0.032	0.025	0.073	0.032	0.095	0.09	0.147	0.159	0.188	0.301	0.327	0.302	0.374	0.375	0.567	0.805	2.344	2.728	2.989	3.118	3.045	3.009	2.912	2.582	1.491	1.408	0.725	0.052	0.117	0.119	0.083	0.011	0.074	0.133	0.117	0.091	0.056	0.071	0.07
32℃	Rep.1(%)	0.127	0.127	0.14	0.213	0.248	0.306	0.456	0.515	0.539	0.675	0.875	0.989	1.247	1.431	1.544	2.434	3.971	4.955	7.869	12.46	17.219	20.485	20.75	21.01	21.246	20.997	18.986	16.765	14.241	6.619	2.656	1.669	1.403	1.354	0.888	0.728	0.645	0.597	0.487	0.37	0.347	0.326
	Rep.2(%)	0.201	0.2	0.211	0.287	0.306	0.363	0.445	0.505	0.518	0.564	0.677	0.833	1.097	1.32	1.387	2.093	3.335	4.287	6.429	11.223	15.235	17.953	18.138	18.325	18.655	18.587	16.506	14.085	11.946	5.63	2.663	1.55	1.115	1.064	0.782	0.535	0.542	0.527	0.368	0.249	0.217	0.17
	Average(%)	0.164	0.164	0.176	0.25	0.277	0.335	0.451	0.51	0.529	0.62	0.776	0.911	1.172	1.376	1.466	2.264	3.653	4.621	7.149	11.842	16.227	19.219	19.444	19.668	19.951	19.792	17.746	15.425	13.094	6.125	2.66	1.61	1.259	1.209	0.835	0.632	0.594	0.562	0.428	0.31	0.282	0.248
	sd	0.052	0.052	0.05	0.052	0.041	0.04	0.008	0.007	0.015	0.078	0.14	0.11	0.106	0.078	0.111	0.241	0.45	0.472	1.018	0.875	1.403	1.79	1.847	1.899	1.832	1.704	1.754	1.895	1.623	0.699	0.005	0.084	0.204	0.205	0.075	0.136	0.073	0.049	0.084	0.086	0.092	0.11
37℃	Rep.1(%)	0.305	0.303	0.304	0.324	0.335	0.341	0.502	0.539	0.624	0.764	0.837	0.996	1.317	1.575	1.824	3.041	4.662	5.946	8.861	14.487	18.89	22.064	22.276	22.633	22.815	22.699	20.756	18.337	15.459	8.117	3.755	2.257	1.693	1.602	1.121	1.001	0.896	0.757	0.643	0.389	0.388	0.307
	Rep.2(%)	0.332	0.334	0.331	0.412	0.412	0.421	0.47	0.476	0.578	0.705	0.72	0.827	1.12	1.164	1.19	2.122	3.197	4.023	5.978	9.312	12.814	15.562	15.677	15.97	15.921	15.891	14.838	12.805	11.502	5.576	3.326	2.048	1.773	1.406	0.565	0.249	0.278	0.28	0.073	0.059	0.055	0.051
	Average(%)	0.319	0.319	0.318	0.368	0.374	0.381	0.486	0.508	0.601	0.735	0.779	0.912	1.219	1.37	1.507	2.582	3.93	4.985	7.42	11.9	15.852	18.813	18.977	19.302	19.368	19.295	17.797	15.571	13.481	6.847	3.541	2.153	1.733	1.504	0.843	0.625	0.587	0.519	0.358	0.224	0.222	0.179
	sd	0.019	0.022	0.019	0.062	0.054	0.057	0.023	0.045	0.033	0.042	0.083	0.12	0.139	0.291	0.448	0.65	1.036	1.36	2.039	3.659	4.296	4.598	4.666	4.711	4.875	4.814	4.185	3.912	2.798	1.797	0.303	0.148	0.057	0.139	0.393	0.532	0.437	0.337	0.403	0.233	0.235	0.181
Deletion size
Temperature	size (bp)	1	2	3	4	5	6	7	8	9	10	11	12	13	14	15	16	17	18	19	20	>21
22℃	Rep.1(%)	2.771	0.471	0.506	2.167	1.261	4.104	11.769	17.703	18.511	15.704	4.637	5.276	4.557	2.594	1.626	1.554	0.631	0.595	0.266	0.275	3.02
	Rep.2(%)	2.046	1.911	1.141	3.893	2.004	7.059	9.64	14.111	17.797	12.093	7.708	5.305	4.592	2.189	1.754	1.234	0.542	0.549	0.898	0.578	2.959
	Average	2.409	1.191	0.824	3.03	1.633	5.582	10.705	15.907	18.154	13.899	6.173	5.291	4.575	2.392	1.69	1.394	0.587	0.572	0.582	0.427	2.99
	sd	0.513	1.018	0.449	1.22	0.525	2.09	1.505	2.54	0.505	2.553	2.172	0.021	0.025	0.286	0.091	0.226	0.063	0.033	0.447	0.214	0.043
28℃	Rep.1(%)	1.582	0.325	0.456	2.094	1.264	2.577	12.796	13.777	20.03	15.284	7.663	4.913	5.334	2.287	1.382	0.781	0.843	1.23	0.864	0.587	3.931
	Rep.2(%)	1.257	1.137	0.816	1.632	2.03	4.319	10.586	16.306	17.702	15.505	8.225	5.202	4.156	2.241	1.085	1.214	0.984	0.648	0.753	0.523	3.681
	Average(%)	1.42	0.731	0.636	1.863	1.647	3.448	11.691	15.042	18.866	15.395	7.944	5.058	4.745	2.264	1.234	0.998	0.914	0.939	0.809	0.555	3.806
	sd	0.23	0.574	0.255	0.327	0.542	1.232	1.563	1.788	1.646	0.156	0.397	0.204	0.833	0.033	0.21	0.306	0.1	0.412	0.078	0.045	0.177
32℃	Rep.1(%)	0.993	0.486	0.46	0.771	1.029	2.659	11.286	13.34	16.542	16.811	9.342	6.264	4.733	3.305	1.164	1.603	0.791	0.838	1.443	0.724	5.416
	Rep.2(%)	1.47	0.335	0.78	1.778	1.628	3.392	11.639	13.369	17.144	14.32	6.421	6.49	6.38	2.605	1.614	1.395	1.258	1.039	1.826	0.732	4.384
	Average(%)	1.232	0.411	0.62	1.275	1.329	3.026	11.463	13.355	16.843	15.566	7.882	6.377	5.557	2.955	1.389	1.499	1.025	0.939	1.635	0.728	4.9
	sd	0.337	0.107	0.226	0.712	0.424	0.518	0.25	0.021	0.426	1.761	2.065	0.16	1.165	0.495	0.318	0.147	0.33	0.142	0.271	0.006	0.73
37℃	Rep.1(%)	1.747	0.668	0.283	1.031	0.497	2.121	11.406	12.49	15.188	15.45	8.921	6.897	4.904	3.894	1.661	1.64	1.549	1.079	2.132	0.422	6.021
	Rep.2(%)	1.886	1.51	0.445	2.024	1.326	4.315	9.543	13.69	14.686	9.52	11.413	3.472	7.29	3.388	3.227	1.502	1.088	0.782	4.277	0.399	4.216
	Average(%)	1.817	1.089	0.364	1.528	0.912	3.218	10.475	13.09	14.937	12.485	10.167	5.185	6.097	3.641	2.444	1.571	1.319	0.931	3.205	0.411	5.119
	sd	0.098	0.595	0.115	0.702	0.586	1.551	1.317	0.849	0.355	4.193	1.762	2.422	1.687	0.358	1.107	0.098	0.326	0.21	1.517	0.016	1.276

## Sheet: Fig S5
Figure S5
SpCas9+OsPDS-sgRNA03
Deletion position
Temperature	Position	G	T	T	T	G	G	C	G	A	G	C	T	T	G	G	T	A	T	T	A	A	T	G	A	T	C	G	G	T	T	G	C	A
22℃	Rep.1(%)	0.019	0.008	0.078	0.078	0.084	0.103	0.116	0.248	0.269	0.324	0.502	1.298	1.756	2.006	3.101	4.741	5.388	6.409	6.785	5.082	1.825	0.911	0.355	0.225	0.208	0.115	0.105	0.09	0.055	0.057	0.052	0.044	0.025
	Rep.2(%)	0.012	0.004	0.008	0.013	0.071	0.071	0.108	0.239	0.302	0.312	0.574	1.077	1.373	1.899	2.766	4.503	5.358	6.238	6.418	4.869	1.922	0.641	0.127	0.068	0.068	0.05	0.046	0.035	0.031	0.035	0.008	0.004	0.001
	Average	0.016	0.006	0.043	0.046	0.078	0.087	0.112	0.244	0.286	0.318	0.538	1.188	1.565	1.953	2.934	4.622	5.373	6.324	6.602	4.976	1.874	0.776	0.241	0.147	0.138	0.083	0.076	0.063	0.043	0.046	0.03	0.024	0.013
	sd	0.005	0.003	0.049	0.046	0.009	0.023	0.006	0.006	0.023	0.008	0.051	0.156	0.271	0.076	0.237	0.168	0.021	0.121	0.26	0.151	0.069	0.191	0.161	0.111	0.099	0.046	0.042	0.039	0.017	0.016	0.031	0.028	0.017
28℃	Rep.1(%)	0.041	0.036	0.043	0.043	0.048	0.053	0.108	0.144	0.224	0.298	0.531	1.111	1.457	1.991	2.969	4.794	5.621	6.785	7.138	5.496	1.939	0.74	0.339	0.219	0.187	0.154	0.132	0.091	0.082	0.079	0.079	0.072	0.07
	Rep.2(%)	0.037	0.03	0.076	0.08	0.11	0.11	0.13	0.185	0.342	0.465	0.808	1.331	1.475	1.863	3.284	5.158	5.759	6.958	7.311	5.601	1.813	0.389	0.144	0.119	0.117	0.1	0.077	0.013	0.014	0.017	0.009	0.013	0.007
	Average(%)	0.039	0.033	0.06	0.062	0.079	0.082	0.119	0.165	0.283	0.382	0.67	1.221	1.466	1.927	3.127	4.976	5.69	6.872	7.225	5.549	1.876	0.565	0.242	0.169	0.152	0.127	0.105	0.052	0.048	0.048	0.044	0.043	0.039
	sd	0.003	0.004	0.023	0.026	0.044	0.04	0.016	0.029	0.083	0.118	0.196	0.156	0.013	0.091	0.223	0.257	0.098	0.122	0.122	0.074	0.089	0.248	0.138	0.071	0.049	0.038	0.039	0.055	0.048	0.044	0.049	0.042	0.045
32℃	Rep.1(%)	0.048	0.039	0.039	0.041	0.043	0.043	0.152	0.252	0.416	0.502	0.723	1.28	1.473	1.691	2.996	6.577	7.745	9.239	9.527	6.896	3.515	1.454	0.52	0.375	0.359	0.293	0.241	0.161	0.152	0.157	0.132	0.061	0.057
	Rep.2(%)	0.026	0.052	0.055	0.1	0.102	0.104	0.21	0.267	0.367	0.431	0.783	1.359	1.566	2.098	4.042	8.057	9.273	11.456	12.151	9.224	4.402	2.087	0.824	0.477	0.495	0.349	0.296	0.116	0.095	0.087	0.059	0.022	0.014
	Average(%)	0.037	0.046	0.047	0.071	0.073	0.074	0.181	0.26	0.392	0.467	0.753	1.32	1.52	1.895	3.519	7.317	8.509	10.348	10.839	8.06	3.959	1.771	0.672	0.426	0.427	0.321	0.269	0.139	0.124	0.122	0.096	0.042	0.036
	sd	0.016	0.009	0.011	0.042	0.042	0.043	0.041	0.011	0.035	0.05	0.042	0.056	0.066	0.288	0.74	1.047	1.08	1.568	1.855	1.646	0.627	0.448	0.215	0.072	0.096	0.04	0.039	0.032	0.04	0.049	0.052	0.028	0.03
37℃	Rep.1(%)	0.03	0.026	0.026	0.026	0.026	0.026	0.069	0.139	0.239	0.297	0.386	0.56	0.733	0.917	1.442	2.8	3.858	4.743	4.934	3.732	2.14	0.844	0.611	0.458	0.41	0.243	0.173	0.069	0.063	0.059	0.065	0.059	0.056
	Rep.2(%)	0.014	0.004	0.005	0.008	0.012	0.013	0.017	0.029	0.21	0.219	0.423	0.653	0.7	1.019	1.844	3.973	4.647	5.674	5.963	4.244	2.307	0.812	0.383	0.292	0.289	0.166	0.137	0.022	0.014	0.014	0.009	0.004	0.006
	Average(%)	0.022	0.015	0.016	0.017	0.019	0.02	0.043	0.084	0.225	0.258	0.405	0.607	0.717	0.968	1.643	3.387	4.253	5.209	5.449	3.988	2.224	0.828	0.497	0.375	0.35	0.205	0.155	0.046	0.039	0.037	0.037	0.032	0.031
	sd	0.011	0.016	0.015	0.013	0.01	0.009	0.037	0.078	0.021	0.055	0.026	0.066	0.023	0.072	0.284	0.829	0.558	0.658	0.728	0.362	0.118	0.023	0.161	0.117	0.086	0.054	0.025	0.033	0.035	0.032	0.04	0.039	0.035
Deletion size
Temperature	size (bp)	1	2	3	4	5	6	7	8	9	10	11	12	13	14	15	16	17	18	19	20	>21
22℃	Rep.1(%)	20.761	1.635	13.296	16.053	7.563	12.222	5.074	6.026	8.563	2.366	0.829	1.708	1.488	0.244	0.512	0.317	0.39	0.805	0	0.073	0.073
	Rep.2(%)	20.479	1.922	12.095	17.404	9.493	12.14	5.087	6.033	6.683	3.327	1.774	0.266	1.612	0.37	0.429	0	0.784	0.059	0	0	0.044
	Average	20.62	1.779	12.696	16.729	8.528	12.181	5.081	6.03	7.623	2.847	1.302	0.987	1.55	0.307	0.471	0.159	0.587	0.432	0	0.037	0.059
	sd	0.199	0.203	0.849	0.955	1.365	0.058	0.009	0.005	1.329	0.68	0.668	1.02	0.088	0.089	0.059	0.224	0.279	0.528	0	0.052	0.021
28℃	Rep.1(%)	16.635	2.754	14.344	14.89	12.872	13.199	5.563	5.59	6.845	1.418	0.818	1.745	0.845	0.055	1.091	0.055	0.464	0.027	0.245	0.055	0.491
	Rep.2(%)	18.025	4.37	13.717	16.75	9.409	12.846	7.574	2.022	6.081	4.603	0.482	0.653	1.897	0.078	0.171	0	0.451	0.498	0.016	0.031	0.327
	Average(%)	17.33	3.562	14.031	15.82	11.141	13.023	6.569	3.806	6.463	3.011	0.65	1.199	1.371	0.067	0.631	0.028	0.458	0.263	0.131	0.043	0.409
	sd	0.983	1.143	0.443	1.315	2.449	0.25	1.422	2.523	0.54	2.252	0.238	0.772	0.744	0.016	0.651	0.039	0.009	0.333	0.162	0.017	0.116
32℃	Rep.1(%)	15.684	2.281	13.593	21.939	13.726	8.783	7.681	3.479	4.867	2.034	0.608	0.817	2.433	0.247	0.989	0.456	0.038	0	0	0.285	0.057
	Rep.2(%)	15.121	3.661	16.101	19.142	12.357	10.22	9.014	2.765	3.703	1.985	1.24	1.005	1.625	0.042	0.72	0.034	0.603	0.025	0.268	0.017	0.352
	Average(%)	15.403	2.971	14.847	20.541	13.042	9.502	8.348	3.122	4.285	2.01	0.924	0.911	2.029	0.145	0.855	0.245	0.321	0.013	0.134	0.151	0.205
	sd	0.398	0.976	1.773	1.978	0.968	1.016	0.943	0.505	0.823	0.035	0.447	0.133	0.571	0.145	0.19	0.298	0.4	0.018	0.19	0.19	0.209
37℃	Rep.1(%)	22.355	1.963	13.906	17.199	17.698	7.784	3.293	2.428	2.162	1.929	0.699	1.53	4.158	0	1.43	0.166	0.133	0.033	0	0.366	0.765
	Rep.2(%)	22.308	2.022	12.938	21.338	14.039	7.677	3.978	4.455	3.239	2.203	1.677	0.164	2.712	0.773	0.132	0.049	0.197	0	0.016	0	0.082
	Average(%)	22.332	1.993	13.422	19.269	15.869	7.731	3.636	3.442	2.701	2.066	1.188	0.847	3.435	0.387	0.781	0.108	0.165	0.017	0.008	0.183	0.424
	sd	0.033	0.042	0.684	2.927	2.587	0.076	0.484	1.433	0.762	0.194	0.692	0.966	1.022	0.547	0.918	0.083	0.045	0.023	0.011	0.259	0.483

## Sheet: Fig S8
Figure S8A
Temperature	Mutation %	Rep 1	Rep 2	SD
22℃	2.7	2.6	2.8	0.1
29℃	3.65	3.8	3.5	0.15

## Sheet: Fig S10
	Sample	EF1alpha			PAP1				Avg EF1alpha	Avg EF1alpha/avg EF1alpha of all		Sample	Avg PAP1	normalized to EF1alpha			Results presented in Figure S10
	WT 1 16-1	33.6437	33.4989	33.0327	38.1619	37.7449	37.5659		33.3918	1.33449		WT 1 16-1	37.8242	50.4761
	WT 1 16-2	26.3054	26.2893	26.2384	32.7161	32.9132	33.012		26.2777	1.05018		WT 1 16-2	32.8804	34.5303
	WT 1 16-3	23.5501	23.3727	23.3392	34.0717	33.8966	34.2248		23.4207	0.935999		WT 1 16-3	34.0644	31.8842
	WT 1 16-4	24.9104	24.9618	24.9711	32.061	32.061	33.37		24.9478	0.997029		WT 1 16-4	32.4973	32.4008
	WT 1 22-1	37.4676	37.9149	38.3115								WT 1 22-1						WT 16	WT 22	WT 29
	WT 1 22-2	23.3841	23.3969	23.3525	32.9327	33.5662	32.4826		23.3778	0.934287		WT 1 22-2	32.9938	30.8257			avg Cq	35.3105	34.7019	30.4174
	WT 1 22-3	23.6849	23.502	23.4044	31.5207	31.3901	30.969		23.5304	0.940385		WT 1 22-3	31.2933	29.4277			STDEV	6.86948	7.5802	3.1018
	WT 1 22-4	33.0436	32.4278	32.4168	36.7112	36.0286	36.8562		32.6294	1.30402		WT 1 22-4	36.532	47.6385			SE	2.59642	3.0946	1.26631
	WT 1 29-1	32.2229	32.5337	32.1169	36.5205		35.9991					WT 1 29-1
	WT 1 29-2	24.7501	24.6563	24.6324	28.9252	28.9533	28.7698		24.6796	0.986311		WT 1 29-2	28.8828	28.4874
	WT 1 29-3	23.0752	23.0741	22.9685	32.2146	32.1312	32.1435		23.0392	0.920755		WT 1 29-3	32.1631	29.6144
	WT 1 29-4	28.9161	28.8463	28.8057	30.8343	30.9172	30.7088		28.8561	1.15322		WT 1 29-4	30.8201	35.5424
	WT 2 16-1	23.6459	23.6909	23.7227	38.0502	37.6089	35.2142		23.6865	0.946623		WT 2 16-1	36.9578	34.9851
	WT 2 16-2	37.9499		37.4114								WT 2 16-2
	WT 2 16-3	23.9539	23.7323	23.5766	31.9649	31.7974	32.1619		23.7543	0.949331		WT 2 16-3	31.9748	30.3547
	WT 2 16-4	24.3774	24.2517	24.0901	33.9175	33.3334	33.5276		24.2397	0.968733		WT 2 16-4	33.5929	32.5425
	WT 2 22-1	21.836	22.0149	22.0251	33.2272	33.2392	32.6972		21.9587	0.87757		WT 2 22-1	33.0545	29.0077
	WT 2 22-2	34.2695	34.1193	34.4134								WT 2 22-2
	WT 2 22-3	22.2643	22.0543	22.1666	35.3764	36.1486	33.5692		22.1617	0.885686		WT 2 22-3	35.0314	31.0268
	WT 2 22-4	29.1771	28.1394	28.0663	36.8046	35.3796	34.0676		28.4609	1.13743		WT 2 22-4	35.4173	40.2847
	WT 2 29-1	23.5339	23.5238	23.4568	33.5967	36.5477	33.1776		23.5049	0.939364		WT 2 29-1	34.4406	32.3523
	WT 2 29-2	39.455	38.42	40.7105								WT 2 29-2
	WT 2 29-3	22.0967	22.0958	22.1761	30.5525	30.1739	30.1308		22.1228	0.884132		WT 2 29-3	30.2857	26.7766
	WT 2 29-4	21.3493	21.4398	21.3511	34.0063	33.5187	36.8624		21.3801	0.854446		WT 2 29-4	34.7958	29.7312
									avg EF1alpha of all
									25.0221

## Sheet: Fig S11
	Sample	EF1a			Cas12a				Avg EF1alpha	Avg EF1alpha/avg EF1alpha of all		Sample		Avg Cas12a	normalized to EF1alpha				Results presented in Figure S11
	PAP1 #1 16-1	20.051	20.039	20.092	27.87	28.13	28.12		20.0607	0.955826		PAP1 #1 16-1		28.04	26.8014
	PAP1 #1 16-2	22.103	22.04	22	29.492	29.058	29.292		22.0477	1.0505		PAP1 #1 16-2		29.2807	30.7593
	PAP1 #1 16-3	25.367	25.538	26.156	32.15	32.582	32.949		25.687	1.2239		PAP1 #1 16-3		32.5603	39.8507
	PAP1 #1 16-4	20.926	21.087	21.111	28.385	28.296	28.368		21.0413	1.00255		PAP1 #1 16-4		28.3497	28.422
	PAP1 #1 22-1	20.595	20.488	20.559	28.771	29.034	29.206		20.5473	0.979014		PAP1 #1 22-1		29.0037	28.395
	PAP1 #1 22-2	20.595	20.553	20.483	26.84	27.429	27.261		20.5437	0.978839		PAP1 #1 22-2		27.1767	26.6016
	PAP1 #1 22-3	23.465	23.296	23.473	28.384	29.201	29.606		23.4113	1.11547		PAP1 #1 22-3		29.0637	32.4198
	PAP1 #1 22-4	21.158	21.151	20.972	27.616	27.353	27.7		21.0937	1.00505		PAP1 #1 22-4		27.5563	27.6954				Cas12a	normalized to EF1alpha
	PAP1 #1 29-1	24.834	24.473	32.739	24.865	24.918	27.249		27.3487	1.30308		PAP1 #1 29-1		25.6773	33.4595					PAP1 #1, 16 oC	PAP1 #1, 22 oC	PAP1 #1, 29 oC
	PAP1 #1 29-2	23.898	20.823	19.393	21.023	24.372	24.695		21.3713	1.01827		PAP1 #1 29-2		23.3633	23.7903				avg Cq	25.1667	28.7779	23.6114
	PAP1 #1 29-3	20.771	19.402	18.945	20.356	20.639	22.046		19.706	0.938927		PAP1 #1 29-3		21.0137	19.7303				STDEV	5.826	2.53759	7.06756
	PAP1 #1 29-4	19.159	18.023	17.992	19.285	20.246	20.263		18.3913	0.876288		PAP1 #1 29-4		19.9313	17.4656				SE	2.913	1.2688	3.53378
	PAP1 #2 16-1	17.835	17.116	17.643	18.92	19.142	19.728		17.5313	0.835311		PAP1 #2 16-1		19.2633	16.0909
	PAP1 #2 16-2	17.547	17.521	17.559	18.327	18.553	18.544		17.5423	0.835835		PAP1 #2 16-2		18.4747	15.4418
	PAP1 #2 16-3	17.364	17.508	17.611	18.245	18.082	18.041		17.4943	0.833548		PAP1 #2 16-3		18.1227	15.1061
	PAP1 #2 16-4	17.427	17.433	17.432	17.745	17.802	17.388		17.4307	0.830515		PAP1 #2 16-4		17.645	14.6544				Cas12a	normalized to EF1alpha
	PAP1 #2 22-1	20.359	20.474	20.526	28.334	28.189	28.465		20.453	0.974519		PAP1 #2 22-1		28.3293	27.6075					PAP1 #2, 16 oC	PAP1 #2, 22 oC	PAP1 #2, 29oC
	PAP1 #2 22-2	20.941	21.178	20.7	28.9	28.786	29.005		20.9397	0.997707		PAP1 #2 22-2		28.897	28.8308				avg Cq	12.2586	29.6725	30.1482
	PAP1 #2 22-3	21.255	21.276	21.097	28.389	28.941	28.791		21.2093	1.01056		PAP1 #2 22-3		28.707	29.01				STDEV	0.604915	2.4598	2.60138
	PAP1 #2 22-4	23.199	23.079	22.918	29.246	29.917	31.58		23.0653	1.09899		PAP1 #2 22-4		30.2477	33.2418				SE	0.302457	1.2299	1.50191
	PAP1 #2 29-1	23.572	23.477	23.295	29.538	29.691	29.195		23.448	1.11722		PAP1 #2 29-1		29.4747	32.9297
	PAP1 #2 29-2	20.001	19.966	19.938	28.439	30.037	29.104		19.9683	0.951427		PAP1 #2 29-2		29.1933	27.7753
	PAP1 #2 29-3	22.555	22.359	22.246	27.609	27.612	28.423		22.3867	1.06665		PAP1 #2 29-3		27.8813	29.7397
	PAP1 #2 29-4	Undet.	Undet.	Undet.	39.22	Undet.	Undet.					PAP1 #2 29-4
									avg EF1alpha of all
									20.9878
